# Supplementary material for: Promoter Frame Position Affects Strength and Nature of Circadian Oscillations in hPER2 Luciferase Reporters
Source: Int J Mol Sci. 2025 Nov 6;26(21):10785. doi: 10.3390/ijms262110785 (PMC12608312; doi:10.3390/ijms262110785)
Supplement: Supplementary file 1 [file ijms-26-10785-s001.zip]

Archive with 1 entries (1 files):
- ijms-3925978-supplementary.pdf
